# Supplementary material for: Graded Versus Constant-Load Aerobic Exercise in Pediatric Leukemia Survivors: A 12-Week RCT on Cardiorespiratory Fitness and Functional Performance
Source: Healthcare (Basel). 2026 Feb 27;14(5):608. doi: 10.3390/healthcare14050608 (PMC12985029; doi:10.3390/healthcare14050608)
Supplement: Supplementary file 1 [file healthcare-14-00608-s001.zip]

Archive with 1 entries (1 files):
- healthcare-4091843-supplementary.pdf
